# Supplementary material for: Raising Awareness for Sustainable Faecal Treatment Using Augmented Reality
Source: Int J Environ Res Public Health. 2024 Dec 8;21(12):1634. doi: 10.3390/ijerph21121634 (PMC11675113; doi:10.3390/ijerph21121634)
Supplement: Supplementary file 1 [file ijerph-21-01634-s001.zip › data.xlsx]

## Sheet: SriLankaSurvey
PersonalID	group	age	before_environment	before_health	after_environment	after_health	second_environment	second_health	firstquiz_correct	secondquiz_correct
1	1	59	1	2	1	1	1	1	3	3
2	1	74	5	2	2	4	5	5	2	3
3	1	32	5	5	1	2	2	2	3	3
4	1	74	5	5	5	5	4	4	3	4
5	1	55	5	5	4	2	2	2	1	2
6	1	65	5	5	5	5	2	2	2	1
7	1	51	5	5	1	1	1	1	4	3
8	1	49	5	5	1	1	1	1	4	4
9	1	64	5	5	3	3	4	4	3	2
10	1	45	5	5	1	1	1	1	4	4
11	1	68	5	5	5	5	1	1	2	3
12	1	72	5	5	5	5	1	1	2	2
13	1	35	2	5	1	2	1	1	4	3
14	1	62	5	5	4	4	2	1	3	2
15	1	63	5	5	1	1	1	1	2	1
16	1	70	5	5	5	5	1	1	2	2
17	1	46	5	5	1	1	1	1	4	4
18	1	53	5	5	2	2	2	2	2	4
19	1	59	5	5	5	5	4	4	3	4
20	1	58	5	1	1	1	4	4	2	3
21	1	33	5	2	1	1	1	1	4	4
22	1	54	5	5	1	1	1	1	2	3
23	1	29	5	5	1	1	1	1	4	4
24	1	53	1	5	1	1	1	1	0	3
25	1	52	2	5	2	2	1	1	3	2
26	1	62	5	5	1	1	1	1	3	4
27	1	76	5	5	5	5	1	1	2	2
28	1	32	5	5	1	1	1	1	3	4
29	1	38	5	5	2	2	2	1	3	2
30	1	32	5	5	2	1	2	1	4	4
31	1	39	5	5	5	5	2	1	4	3
32	1	40	5	5	1	1	1	1	3	3
33	1	42	5	5	5	5	5	5	4	4
34	1	42	5	5	1	1	1	1	3	4
35	1	43	5	5	5	5	1	5	2	2
36	1	58	5	5	1	1	1	1	4	3
37	1	49	5	5	1	1	1	5	1	4
38	1	54	1	1	1	1	1	1	3	4
39	1	43	5	5	1	1	1	1	3	4
40	1	58	5	5	1	2	1	1	3	2
41	1	42	1	5	2	2	1	5	3	4
42	1	53	5	5	1	1	1	5	4	4
43	1	73	5	5	1	1	1	1	2	4
44	1	53	5	5	5	5	5	5	2	2
45	1	37	1	1	1	1	1	1	3	4
46	1	39	5	5	1	1	5	5	2	3
47	1	59	5	5	1	1	1	1	3	3
48	1	72	5	5	5	5	2	2	2	3
49	1	43	2	1	1	1	1	1	4	4
50	1	25	5	5	1	1	1	1	4	3
51	1	46	1	2	1	2	1	1	1	4
52	1	43	5	5	1	1	1	1	4	4
53	1	33	5	5	1	1	1	1	2	4
54	1	63	5	5	1	1	5	5	4	2
55	1	63	5	5	5	5	1	1	4	3
56	1	56	5	5	5	5	5	5	2	3
57	1	47	5	5	1	1	1	1	3	3
58	1	48	5	1	1	1	1	1	4	4
59	1	34	5	5	2	2	2	5	3	3
60	1	27	1	1	2	2	1	1	4	4
61	1	55	5	5	1	1	1	1	2	2
62	1	55	5	5	1	1	1	1	3	2
63	1	44	5	4	1	1	1	1	4	3
64	1	42	5	2	1	1	1	1	3	3
65	1	58	1	5	1	1	1	1	4	3
66	1	61	2	2	1	1	1	1	4	4
67	1	54	4	3	1	1	1	1	3	4
68	1	31	5	2	1	1	1	1	4	4
69	1	67	5	5	1	5	1	1	3	3
70	2	47	5	5	1	1	5	5	3	2
71	2	22	2	4	2	4	5	5	2	3
72	2	67	4	5	5	5	4	5	4	2
73	2	26	4	4	2	1	2	1	4	3
74	2	46	5	5	2	2	2	2	4	4
75	2	51	4	5	2	4	5	5	2	3
76	2	52	5	5	5	5	5	5	2	1
77	2	30	5	5	2	2	4	4	4	3
78	2	38	2	2	1	1	1	1	4	3
79	2	55	2	4	1	1	1	1	4	3
80	2	50	1	1	1	1	2	2	4	4
81	2	30	2	2	1	1	2	1	3	3
82	2	61	4	4	4	4	4	4	2	3
83	2	60	5	5	1	1	1	1	3	3
84	2	63	4	3	5	5	4	5	3	3
85	2	30	4	4	1	1	2	2	4	3
86	2	59	5	5	2	1	4	4	3	4
87	2	32	4	4	1	1	1	1	3	3
88	2	38	4	4	1	1	2	2	2	3
89	2	18	4	4	1	1	2	2	3	3
90	2	18	4	5	2	2	2	2	3	3
91	2	38	5	5	4	4	3	4	4	3
92	2	24	5	5	1	1	1	1	3	2
93	2	25	5	4	4	4	4	4	1	3
94	2	19	5	5	2	2	3	2	4	4
95	2	17	2	1	1	1	1	2	2	3
96	2	57	2	5	1	4	1	2	3	2
97	2	57	5	5	1	2	2	2	4	3
98	2	18	4	4	2	4	1	5	3	3
99	2	45	4	2	1	1	4	4	4	3

## Sheet: JapanSurvey
group	gender	age	mental	impression	reality	motivation_experiment	motivation_learning	image_pit	concentration	fun	understanding	quiz_correct
1	1	2	1	75	65	20	15	90	80	80	75	4
1	1	2	1	75	80	100	75	100	100	100	100	4
1	1	5	2	85	95	95	90	100	90	90	100	4
1	2	4	1	100	100	100	80	100	100	100	90	4
1	1	4	1	100	100	100	100	100	100	100	100	4
1	1	1	1	80	85	95	70	75	100	85	70	4
1	2	5	1	100	100	100	98	100	100	100	100	3
1	2	5	1	50	51	51	60	70	60	50	75	4
1	2	5	1	74	89	50	50	92	100	85	80	3
1	1	3	1	75	100	100	70	100	100	90	80	4
1	2	3	1	90	90	80	80	100	100	70	100	4
1	1	2	1	100	100	100	100	100	100	100	100	4
1	1	2	1	76	79	73	75	50	21	28	58	4
1	1	2	2	100	70	100	50	100	100	70	100	4
1	2	1	1	70	36	68	15	71	86	64	77	3
1	2	4	2	93	94	85	90	96	86	87	90	4
1	1	2	1	100	80	100	80	80	80	100	60	4
1	2	1	1	100	75	100	65	85	87	75	71	3
1	1	4	1	65	65	71	66	73	77	70	66	4
1	2	5	1	80	70	51	50	85	75	95	97	4
1	2	3	1	90	70	65	65	80	90	60	70	4
1	2	4	1	91	40	81	54	83	95	90	100	3
1	2	1	1	75	60	85	25	90	90	90	85	4
1	1	4	1	100	100	100	85	100	95	100	100	4
1	2	4	1	80	71	70	74	77	62	70	66	4
1	1	3	1	70	60	50	50	100	90	75	90	4
1	2	3	1	100	100	93	81	100	100	100	100	4
1	2	1	1	70	60	80	85	80	100	70	75	4
1	2	1	1	100	100	70	28	100	100	65	76	3
1	1	3	1	75	50	80	50	90	80	70	75	4
2	1	3	1	83	68	75	61	71	87	53	82	4
2	2	3	1	100	100	100	85	100	100	80	100	4
2	1	3	1	85	85	90	70	100	100	60	100	4
2	1	2	1	100	80	70	55	90	90	60	80	4
2	2	2	2	85	90	90	70	100	100	85	96	4
2	1	4	1	100	70	100	40	100	100	80	100	4
2	2	2	1	63	71	52	53	47	53	54	51	4
2	NA	2	1	83	90	62	59	71	85	87	70	4
2	1	2	1	79	82	87	84	50	64	60	72	3
2	1	3	1	80	60	75	30	55	75	65	70	4
2	1	3	1	100	100	90	70	90	80	90	90	4
2	1	4	2	100	93	91	80	100	100	70	100	4
2	2	4	1	71	99	62	69	65	80	30	57	4
2	1	5	2	100	90	90	80	100	100	70	100	4
2	2	3	1	90	93	90	65	75	95	56	80	4
2	2	1	1	85	90	90	65	75	90	70	95	4
2	1	1	1	100	90	65	40	100	100	20	100	4
2	2	4	1	95	95	80	80	95	95	70	90	4
2	1	1	1	73	74	73	70	71	72	55	67	4
2	2	4	1	100	94	100	90	92	100	87	100	4
2	2	4	2	100	100	100	100	100	100	80	100	4
2	1	5	1	80	85	85	80	90	95	85	90	4
2	1	5	1	71	85	94	68	85	96	65	86	4
2	1	2	2	82	86	100	79	100	95	85	84	2
2	2	5	1	80	80	90	90	95	80	20	90	4
2	1	1	1	90	70	90	75	80	90	60	85	4
2	2	1	1	39	68	62	38	68	76	43	68	4
2	2	1	1	84	70	74	57	80	86	78	63	4
2	2	5	1	100	82	74	66	73	70	90	90	4
2	1	5	1	90	90	80	80	85	95	75	80	4
